# Supplementary material for: Development and evaluation of a model for predicting the risk of healthcare-associated infections in patients admitted to intensive care units
Source: Front Public Health. 2024 Sep 12;12:1444176. doi: 10.3389/fpubh.2024.1444176 (PMC11424534; doi:10.3389/fpubh.2024.1444176)
Supplement: Supplementary file 4 [file Data_Sheet_2.xlsx]

## Sheet: Sheet1
Table	Features	Description	Type	Missing (%)
Patient characteristics	Age	Age	Numerical	0
Patient characteristics	Gender	Gender	Categorical	0
Patient characteristics	Diabetes status	Diabetes status	Binary	0
Blood test	WBC Count	Within 24 hours of ICU admission, the patient underwent a white blood cell count test to assess their immune system status.	Numerical	0
Blood test	Neutrophil Count	The patient’s neutrophil count was measured to determine the presence of any infections or inflammatory responses.	Numerical	＜1%
Blood test	Monocyte Count	A monocyte count was performed to monitor chronic inflammation in the patient.	Numerical	0
Blood test	Lymphocyte Count	The patient’s lymphocyte count was assessed to evaluate their immune response to viral infections.	Numerical	0
Blood test	Eosinophil Count	An eosinophil count was conducted to check for possible allergic reactions or parasitic infections.	Numerical	0
Blood test	Basophil Count	The patient’s basophil count was measured to help identify allergic disorders or certain blood conditions.	Numerical	0
Blood test	RBC Count	The red blood cell count was performed to evaluate the patient’s blood’s oxygen-carrying capacity.	Numerical	0
Blood test	Hemoglobin level	Within 24 hours of admission, the patient’s hemoglobin level was measured to check the oxygen-carrying ability of their blood.	Numerical	0
Blood test	RBC Distribution Width	The red blood cell distribution width was assessed to determine if the patient has different types of anemia.	Numerical	0
Blood test	Hematocrit	The hematocrit was measured to evaluate the proportion of red blood cells in the patient’s blood.	Numerical	0
Blood test	Mean Corpuscular Hemoglobin	The mean corpuscular hemoglobin was checked to understand the quality of the patient’s red blood cells.	Numerical	0
Blood test	Mean Corpuscular Hemoglobin Concentration	The mean corpuscular hemoglobin concentration was measured to assess the condition of the patient’s red blood cells.	Numerical	0
Blood test	Mean Corpuscular Volume	The mean corpuscular volume was assessed to help diagnose the type of anemia the patient may have.	Numerical	0
Blood test	Platelet Count	The patient’s platelet count was checked to evaluate their blood clotting function.	Numerical	0
Blood test	Glucose level	The glucose level was measured to monitor the patient’s metabolic state during their time in the ICU.	Numerical	0.0385
Blood test	Albumin level	The albumin level was assessed to evaluate the patient’s nutritional status and liver function.	Numerical	0.0179
Blood test	Total Bilirubin level	The total bilirubin level was measured to check the function of the patient’s liver.	Numerical	0.0338
Blood test	C-Reactive Protein	The C-reactive protein level was measured to evaluate the presence of inflammation in the patient’s body.	Numerical	＜1%
Nursing Score	Braden Score	The Braden Stress Injury Risk Assessment Scale was used to evaluate the patient’s risk for developing pressure ulcers within 24 hours of ICU admission.	Numerical	0
Nursing Score	NRS 2002 score	The Nutritional Risk Screening 2002 score was assessed to determine the patient’s risk for malnutrition within 24 hours of ICU admission.	Numerical	0
Nursing Score	GCS score	The Glasgow Coma Scale Score was measured to assess the patient’s level of consciousness and neurological status within 24 hours of ICU admission.	Numerical	0
Nursing Score	CPOT Score	The Critical Care Pain Observation Tool was utilized to evaluate and manage the patient’s pain in the ICU setting within 24 hours of ICU admission.	Numerical	0
Nursing Score	PAS	The Penetration Aspiration Scale was used to assess the risk of aspiration during swallowing within 24 hours of ICU admission.	Numerical	0
Nursing Score	Enteral feeding tolerance	Enteral feeding tolerance was monitored to ensure the patient’s digestive system is appropriately handling the enteral nutrition within 24 hours of ICU admission.	Numerical	0
Nursing Score	CRS	The Caprini Risk Score was calculated to evaluate the patient’s risk for venous thromboembolism within 24 hours of ICU admission.	Numerical	0
Nursing Score	Unplanned Extubation Assessment	An Unplanned Extubation Assessment was conducted to evaluate the circumstances and potential impact of any accidental removal of the endotracheal tube within 24 hours of ICU admission.	Numerical	0
Invasive procedures	Mechanical ventilation	The patient was placed on mechanical ventilation within 24 hours of admission to the ICU to ensure adequate respiratory support.	Binary	0
Invasive procedures	Intravascular catheterization	Intravascular catheterization was performed within the first 24 hours of ICU admission to facilitate the administration of medications and fluids.	Binary	0
Invasive procedures	Urinary catheterization	Urinary catheterization was carried out within 24 hours of the patient’s entry into the ICU to monitor and manage urine output effectively.	Binary	0
Infected sites	Lower respiratory tract infection	The patient developed a hospital-associated infection in the lower respiratory tract.	Binary	0
Infected sites	Ventilator-associated pneumonia	The patient developed a hospital-associated infection in the lungs, specifically associated with mechanical ventilation.	Binary	0
Infected sites	Bacteremia	The patient developed a hospital-associated infection in the bloodstream.	Binary	0
Infected sites	Catheter-associated urinary tract infection	The patient developed a hospital-associated infection in the urinary tract, related to the use of a urinary catheter.	Binary	0
Infected sites	Central line-associated bloodstream infection	The patient developed a hospital-associated infection in the bloodstream, associated with the use of a central line.	Binary	0
Infected sites	Urinary tract infection	The patient developed a hospital-associated infection in the urinary tract.	Binary	0
Infected sites	Intra-abdominal (pelvic) tissue infection	The patient developed a hospital-associated infection in the intra-abdominal or pelvic tissues.	Binary	0
Infected sites	Skin and soft tissue infection	The patient developed a hospital-associated infection in the skin and soft tissues.	Binary	0
Infected sites	Surgical site infection	The patient developed a hospital-associated infection at the surgical site.	Binary	0
Infected sites	Pleural cavity infection	The patient developed a hospital-associated infection in the pleural cavity.	Binary	0
Infected sites	Burn infection	The patient developed a hospital-associated infection in the burn area.	Binary	0
Infected sites	Gastrointestinal infection	The patient developed a hospital-associated infection in the gastrointestinal tract.	Binary	0
Infected sites	Central nervous system infection	The patient developed a hospital-associated infection in the central nervous system.	Binary	0
Infected sites	Arterial catheter-related bloodstream infection	The patient developed a hospital-associated infection in the bloodstream, associated with the use of an arterial catheter.	Binary	0
Pathogenic Microorganisms	Baumannella haemolytica	The patient developed a hospital-associated infection caused by Baumannella haemolytica.	Binary	0
Pathogenic Microorganisms	Klebsiella pneumoniae	The patient developed a hospital-associated infection caused by Klebsiella pneumoniae.	Binary	0
Pathogenic Microorganisms	Pseudomonas aeruginosa	The patient developed a hospital-associated infection caused by Pseudomonas aeruginosa.	Binary	0
Pathogenic Microorganisms	Proteus mirabilis	The patient developed a hospital-associated infection caused by Proteus mirabilis.	Binary	0
Pathogenic Microorganisms	Escherichia coli	The patient developed a hospital-associated infection caused by Escherichia coli.	Binary	0
Pathogenic Microorganisms	Staphylococcus aureus	The patient developed a hospital-associated infection caused by Staphylococcus aureus.	Binary	0
Pathogenic Microorganisms	Enterococcus faecalis	The patient developed a hospital-associated infection caused by Enterococcus faecalis.	Binary	0
Pathogenic Microorganisms	Enterobacter cloacae	The patient developed a hospital-associated infection caused by Enterobacter cloacae.	Binary	0
Pathogenic Microorganisms	Acinetobacter baumannii	The patient developed a hospital-associated infection caused by Acinetobacter baumannii.	Binary	0
Pathogenic Microorganisms	Burkholderia cepacia	The patient developed a hospital-associated infection caused by Burkholderia cepacia.	Binary	0
Pathogenic Microorganisms	Staphylococcus aureus hemolyticus	The patient developed a hospital-associated infection caused by Staphylococcus aureus hemolyticus.	Binary	0
Pathogenic Microorganisms	Acinetobacter lwoffii	The patient developed a hospital-associated infection caused by Acinetobacter lwoffii.	Binary	0
Pathogenic Microorganisms	Candida albicans	The patient developed a hospital-associated infection caused by Candida albicans.	Binary	0
Pathogenic Microorganisms	Candida glabrata	The patient developed a hospital-associated infection caused by Candida glabrata.	Binary	0
Pathogenic Microorganisms	Serratia marcescens	The patient developed a hospital-associated infection caused by Serratia marcescens.	Binary	0
Pathogenic Microorganisms	Staphylococcus epidermidis	The patient developed a hospital-associated infection caused by Staphylococcus epidermidis.	Binary	0
Pathogenic Microorganisms	Enterococcus faecium	The patient developed a hospital-associated infection caused by Enterococcus faecium.	Binary	0
Pathogenic Microorganisms	Bacillus cereus	The patient developed a hospital-associated infection caused by Bacillus cereus.	Binary	0
Pathogenic Microorganisms	Candida tropicalis	The patient developed a hospital-associated infection caused by Candida tropicalis.	Binary	0
Pathogenic Microorganisms	Staphylococcus hominis	The patient developed a hospital-associated infection caused by Staphylococcus hominis.	Binary	0
Pathogenic Microorganisms	Klebsiella oxytoca	The patient developed a hospital-associated infection caused by Klebsiella oxytoca.	Binary	0
Pathogenic Microorganisms	Morganella morganii	The patient developed a hospital-associated infection caused by Morganella morganii.	Binary	0
Pathogenic Microorganisms	Staphylococcus capitis	The patient developed a hospital-associated infection caused by Staphylococcus capitis.	Binary	0
Pathogenic Microorganisms	Aspergillus flavus	The patient developed a hospital-associated infection caused by Aspergillus flavus.	Binary	0
Pathogenic Microorganisms	Klebsiella oxytoca	The patient developed a hospital-associated infection caused by Klebsiella oxytoca.	Binary	0
Pathogenic Microorganisms	Aspergillus fumigatus	The patient developed a hospital-associated infection caused by Aspergillus fumigatus.	Binary	0
Pathogenic Microorganisms	Streptococcus pneumoniae	The patient developed a hospital-associated infection caused by Streptococcus pneumoniae.	Binary	0
Pathogenic Microorganisms	Flavobacterium meningosepticum	The patient developed a hospital-associated infection caused by Flavobacterium meningosepticum.	Binary	0
Pathogenic Microorganisms	Baumannella haemolytica	The patient developed a hospital-associated infection caused by Baumannella haemolytica.	Binary	0
